# Supplementary material for: Machine Learning-Based Prediction of Early Patient-Controlled Analgesia Discontinuation After Total Knee Arthroplasty: A Retrospective Cohort Study
Source: J Clin Med. 2026 Jun 1;15(11):4282. doi: 10.3390/jcm15114282 (PMC13257909; doi:10.3390/jcm15114282)
Supplement: Supplementary file 1 [file jcm-15-04282-s001.zip]

Archive with 2 entries (2 files):
- jcm-4346951-supplementary.pdf
- TRIPODAI_checklist_form.pdf
